# Supplementary material for: Galectin-1 Expression Is Associated with the Response and Survival Following Preoperative Chemoradiotherapy in Locally Advanced Esophageal Squamous Cell Carcinoma
Source: Cancers (Basel). 2021 Jun 23;13(13):3147. doi: 10.3390/cancers13133147 (PMC8268777; doi:10.3390/cancers13133147)
Supplement: Supplementary file 1 [file cancers-13-03147-s001.zip]

Archive with 1 entries (1 files):
- cancers-1226994-supplementary.pdf
